# Supplementary material for: Vertical suppression of the EGFR pathway prevents onset of resistance in colorectal cancers
Source: Nat Commun. 2015 Sep 22;6:8305. doi: 10.1038/ncomms9305 (PMC4595628; doi:10.1038/ncomms9305)
Supplement: Supplementary Data 1 — Tumours' measurements of first PDX model. [file ncomms9305-s2.xls]

## Sheet: PDX measurements
Supplementary Data 1: Tumours’ measurements of first PDX model.
Xenopatient 1		implanted on 16/04/2014 Treatment start on 20/05/2014																Stop treatment
Cage 1 Vehicle		05/05/2014		12/05/2014		19/05/2014		26/05/2014		03/06/2014		09/06/2014		16/06/2014		23/06/2014		30/06/2014
	mice ID	x	y	x	y	x	y	x	y	x	y	x	y	x	y	x	y	x	y
	1	6.5	7	7.8	7.8	10.3	10.5	13.7	15.6	13.5	19.6	14.9	21.2	15.92	23.1	15.57	25.8	15.57	25.8
	2	5.8	6.6	6.9	9.9	9	11	12.6	16.6	16.1	18.8	17.1	19	18.39	23.39	16.72	23.71	16.72	23.71
	3	5.8	6.4	6.9	8.2	8.2	9.3	9.6	12.6	12.1	15	13.8	14.8	12.5	19.1	13.72	19.81	13.72	19.81
	5	6	7	7.7	8.6	8	9.1	9.3	11	11.3	13.2	11.8	13.4	12.51	13.45	15.31	17.73	15.31	17.73
Tumor Volume			MEAN/SD/SEM		MEAN/SD		MEAN/SD		MEAN/SD/SEM		MEAN/SD/SEM		MEAN/SD/SEM		MEAN/SD/SEM		MEAN/SD/SEM		MEAN/SD/SEM
	1	147.875	123.134	237.276	230.773	556.973	401.585	1463.98	959.498	1786.05	1540.86	2353.31	1868.34	2927.31	2356.78	3127.28	2595.97	3127.28	2595.97
	2	111.012	18.322	235.67	25.2719	445.5	124.05	1317.71	503.468	2436.57	717.828	2777.9	846.222	3955.16	1332.8	3314.16	730.643	3314.16	730.643
	3	107.648	9.16101	195.201	12.636	312.666	62.025	580.608	251.734	1098.08	358.914	1409.26	423.111	1492.19	666.4	1864.5	365.321	1864.5	365.321
	5	126		254.947		291.2		475.695		842.754		932.908		1052.46		2077.92		2077.92
Xenopatient 1		implanted on 16/04/2014 Treatment start on 20/05/2014																Stop treatment														Re-treatment
Cage 2 Cmab		05/05/2014		12/05/2014		19/05/2014		26/05/2014		03/06/2014		09/06/2014		16/06/2014		23/06/2014		30/06/2014		7/7/2014		14/7/2014		21/7/2014		28/7/2014		4/8/2014		11/8/2014		18/8/2014		25/08/2014		01/09/2014		08/09/2014		15/09/2014		22/09/2014		29/09/2014		06/10/2014		13/10/2014
	mice ID	x	y	x	y	x	y	x	y	x	y	x	y	x	y	x	y	x	y	x	y	x	y	x	y	x	y	x	y	x	y	x	y	x	y	x	y	x	y	x	y	x	y	x	y	x	y	x	y
	1	5.3	5.5	6.3	7.4	7.7	8.3	6.6	7.4	5.4	5.6	4.8	5.3	5.79	6.35	5.87	5.93	4.8	5.5	4.9	5.2	5.2	5.7	5.8	6.7	6	6.7	7.4	7.5	7.7	8.8	9.1	10.4	7.7	8.3	7	7.2	6.7	6.8	5.8	6.7	8	8.9	8.4	8.8	8	8.8	8	8.8
	2	6	7.1	7.5	7.7	9.3	9.9	8.2	11.1	7.9	11	6.9	9	8.74	9.37	7.56	8.61	7.7	7.8	7	7.2	7	8.4	9.1	9.6	10	10.3	10	14.5	11.4	12	12.1	17	11.3	14.7	10.2	15	11.8	14.4	12.2	14.4	13.2	17.4	13.2	17.1	12.6	17.4	13.3	17.6
	4	5.7	6.6	6.9	7.3	8	9.6	7.1	7.3	5.8	7.6	4.9	6.7	7.32	7.66	5.35	6.45	5	5	5.3	6	6.4	7	7.2	8	7.3	9.4	9.5	11.7	10.3	13.4	11.9	14.4	11.9	15.6	11.3	12.9	10.9	15.2	11.7	16.7	11.8	15.5	11.6	16.3	11.5	17.5	12.2	18.8
	5	6.2	7.3	6.6	6.7	8	8.8	6.4	7.4	6.5	6.7	5.8	6.7	5.58	7.67	6.96	7.51	5.4	6.8	4.9	7	6.1	6.8	7.3	7.5	8.3	8.8	9	9.2	9.1	9.7	10.2	11.9	10.5	10.5	10	11.2	10	13	9.5	13.4	8	13.5	9.2	13.5	10	14.2	10	14.4
Tumor Volume			MEAN/SD/SEM		MEAN/SD		MEAN/SD		MEAN/SD/SEM		MEAN/SD/SEM		MEAN/SD/SEM		MEAN/SD/SEM		MEAN/SD/SEM		MEAN/SD/SEM		MEAN/SD/SEM		MEAN/SD/SEM		MEAN/SD/SEM		MEAN/SD/SEM		MEAN/SD/SEM		MEAN/SD/SEM		MEAN/SD/SEM		MEAN/SD/SEM		MEAN/SD/SEM		MEAN/SD/SEM		MEAN/SD/SEM		MEAN/SD/SEM		MEAN/SD/SEM		MEAN/SD/SEM		MEAN/SD/SEM
	1	77.2475	113.143	146.853	170.779	246.054	315.745	161.172	217.476	81.648	173.568	61.056	117.107	106.439	197.236	102.165	155.604	63.36	114.059	62.426	101.783	77.064	138.185	112.694	229.345	120.6	297.295	205.35	457.728	260.876	538.267	430.612	828.432	246.054	716.986	176.4	585.075	152.626	677.028	112.694	733.012	284.8	827.949	310.464	867.05	281.6	882.5	281.6	989.332
	2	127.8	27.5455	216.562	33.1423	428.126	79.0046	373.182	104.692	343.255	115.99	214.245	68.1712	357.876	115.715	246.046	72.4186	231.231	79.9593	176.4	50.7883	205.8	53.1368	397.488	120.047	515	164.158	725	221.592	779.76	247.456	1244.48	370.472	938.522	383.04	780.3	295.889	1002.53	379.79	1071.65	477.513	1515.89	573.913	1489.75	528.433	1381.21	488.195	1556.63	595.304
	4	107.217	13.7727	173.777	16.5712	307.2	39.5023	183.996	52.3461	127.832	57.9948	80.4335	34.0856	205.221	57.8577	92.3076	36.2093	62.5	39.9796	84.27	25.3942	143.36	26.5684	207.36	60.0233	250.463	82.0791	527.962	110.796	710.803	123.728	1019.59	185.236	1104.56	191.52	823.601	147.945	902.956	189.895	1143.03	238.756	1079.11	286.956	1096.66	264.217	1157.19	244.098	1399.1	297.652
	5	140.306		145.926		281.6		151.552		141.537		112.694		119.408		181.898		99.144		84.035		126.514		199.838		303.116		372.6		401.628		619.038		578.812		560		650		604.675		432		571.32		710		720
Xenopatient 1		implanted on 16/04/2014 Treatment start on 20/05/2014																Stop treatment
Cage 3 Pima		05/05/2014		12/05/2014		19/05/2014		26/05/2014		03/06/2014		09/06/2014		16/06/2014		23/06/2014		30/06/2014
	mice ID	x	y	x	y	x	y	x	y	x	y	x	y	x	y	x	y	x	y
	2	6.3	6.5	9.6	9.7	10.6	11.1	13.1	14.8	14	15.5	13.9	15.7	16.19	18.06	16.92	19.98	18.6	26
	3	6.6	7	7	7.7	8.1	8.4	9.2	14.3	11.3	14.2	11.9	12.6	10.62	13.64	12.05	13.65	12.6	20
	4	6.1	6.3	7.8	8.2	9.2	9.8	10.8	12	12.2	17.1	12.2	16.4	12.73	19.22	13.9	22.1	13.6	22.2
	5	5.4	6	6.8	7.3	7.9	10.2	9.3	10.8	9.4	12.9	9.5	12.8	11.24	14.71	12.48	15.41	14.5	16.4
Tumor Volume			MEAN/SD/SEM		MEAN/SD/SEM		MEAN/SD/SEM		MEAN/SD/SEM		MEAN/SD/SEM		MEAN/SD/SEM		MEAN/SD/SEM		MEAN/SD/SEM		MEAN/SD/SEM
	2	128.993	121.536	446.976	263.462	623.598	408.047	1269.91	760.494	1519	1067.03	1516.7	1051.73	2366.91	1405.66	2860	1796.51	4497.48	2465.55
	3	152.46	27.021	188.65	127.065	275.562	155.043	605.176	352.809	906.599	416.086	892.143	406.178	769.19	725.511	991.007	866.056	1587.6	1368.64
	4	117.211	13.5105	249.444	63.5323	414.736	77.5217	699.84	176.405	1272.58	208.043	1220.49	203.089	1557.33	362.755	2134.97	433.028	2053.06	684.319
	5	87.48		168.776		318.291		467.046		569.922		577.6		929.213		1200.06		1724.05
Xenopatient 1		implanted on 16/04/2014 Treatment start on 20/05/2014																Stop treatment														Re-treatment
Cage 4 Combo		05/05/2014		12/05/2014		19/05/2014		26/05/2014		03/06/2014		09/06/2014		16/06/2014		23/06/2014		30/06/2014		7/7/2014		14/7/2014		21/7/2014		28/7/2014		4/8/2014		11/8/2014		18/8/2014		25/08/2014		01/09/2014		08/09/2014		15/09/2014		22/09/2014		29/09/2014		06/10/2014		13/10/2014
	mice ID	x	y	x	y	x	y	x	y	x	y	x	y	x	y	x	y	x	y	x	y	x	y	x	y	x	y	x	y	x	y	x	y	x	y	x	y	x	y	x	y	x	y	x	y	x	y	x	y
	1	5.6	6.2	5.6	5.7	6.5	6.5	4.7	4.8	4.7	4.7	4.1	4.2	0	0	0	0	0	0	0	0	0	0	0	0	3	3	4.8	5	5.7	6	6	6	2	2	0	0	0	0	0	0	0	0	0	0	3.2	3.2	0	0
	2	6.5	6.7	7.5	8.3	9.1	12.3	7.4	10	6.5	7.4	4.5	4.5	5.75	6.76	0	0	0	0	0	0	0	0	0	0	0	0	0	0	0	0	0	0	0	0	0	0	0	0	0	0	0	0	0	0	0	0	0	0
	3	6.4	7.2	7.3	8.1	9.8	10	8.1	9	7.2	7.3	5.8	6.4	0	0	0	0	0	0	0	0	0	0	0	0	0	0	4	4	5.3	5.7	5	5.5	4	4	3	4	3	4	3	4	4.5	4.5	3	3	4	4.3	0	0
	5	6.2	6.7	7.1	8.7	8.9	9.2	7.4	8.3	5.8	6.3	5.1	5.5	0	0	0	0	0	0	0	0	0	0	0	0	0	0	3	3	3.3	4	3	3	3	3	0	0	0	0	0	0	0	0	0	0	0	0	0	0
Tumor Volume			MEAN/SD/SEM		MEAN/SD/SEM		MEAN/SD/SEM		MEAN/SD/SEM		MEAN/SD/SEM		MEAN/SD/SEM		MEAN/SD/SEM		MEAN/SD/SEM		MEAN/SD/SEM		MEAN/SD/SEM		MEAN/SD/SEM		MEAN/SD/SEM		MEAN/SD/SEM		MEAN/SD/SEM		MEAN/SD/SEM		MEAN/SD/SEM		MEAN/SD/SEM		MEAN/SD/SEM		MEAN/SD/SEM		MEAN/SD/SEM		MEAN/SD/SEM		MEAN/SD/SEM		MEAN/SD/SEM		MEAN/SD/SEM
	1	97.216	128.746	89.376	189.48	137.312	372.79	53.016	212.329	51.9115	125.855	35.301	65.0097	0	27.9378	0	0	0	0	0	0	0	0	0	0	13.5	3.375	57.6	25.775	97.47	49.8266	108	47.5625	4	12.375	0	4.5	0	4.5	0	4.5	0	11.3906	0	3.375	16.384	12.696	0	0
	2	141.537	22.419	233.438	67.1698	509.281	169.004	273.8	109.935	156.325	60.0174	45.5625	32.2558	111.751	55.8756	0	0	0	0	0	0	0	0	0	0	0	6.75	0	24.944	0	46.379	0	50.0801	0	14.2558	0	9	0	9	0	9	0	22.7812	0	6.75	0	16.4016	0	0
	3	147.456	11.2095	215.825	33.5849	480.2	84.5022	295.245	54.9675	189.216	30.0087	107.648	16.1279	0	27.9378	0	0	0	0	0	0	0	0	0	0	0	3.375	32	12.472	80.0565	23.1895	68.75	25.04	32	7.12792	18	4.5	18	4.5	18	4.5	45.5625	11.3906	13.5	3.375	34.4	8.20082	0	0
	5	128.774		219.283		364.366		227.254		105.966		71.5275		0		0		0		0		0		0		0		13.5		21.78		13.5		13.5		0		0		0		0		0		0		0
[truncated: 10 more columns]
