# Supplementary material for: Vertical suppression of the EGFR pathway prevents onset of resistance in colorectal cancers
Source: Nat Commun. 2015 Sep 22;6:8305. doi: 10.1038/ncomms9305 (PMC4595628; doi:10.1038/ncomms9305)
Supplement: Supplementary Data 2 — Tumours' measurements of second replicate of the first PDX model. [file ncomms9305-s3.xls]

## Sheet: PDX measurements
Supplementary Data 2: Tumours’ measurements of second replicate of the first PDX model.
Xenopatient 1, second replicate						treatments started on December 15
Cage 2		05/12/2014		12/12/2014		19/12/2014		29/12/2014		02/01/2015		09/01/2015		16/01/2015		22/01/2015		30/01/2015		06/02/2015		12/02/2015		20/02/2015		27/02/2015		06/03/2015		16/03/2015		23/3/2015		20/3/2015		07/04/2015
	mice n°	x	y
Combo	1	8.2	8.3	7.6	8.2	6.5	6.7	3	3	3	3	0	0	0	0	0	0	0	0	0	0	0	0	0	0	0	0	0	0	0	0	0	0	0	0	0	0
cage 1	2	9.1	10.4	8.4	11	8.4	10.3	7	7.1	5	5	4.5	4.5	0	0	0	0	0	0	0	0	0	0	0	0	0	0	0	0	0	0	0	0	0	0	0	0
	3	9.6	10.2	10.7	11	7.7	8.9	5.6	6.3	5.8	6.6	4.5	4.5	0	0	0	0	0	0	0	0	0	0	0	0	0	0	0	0	0	0	0	0	0	0	0	0
	4	8.7	9.4	8.6	9.7	6.5	7	5.8	5.9	4	5	0	0	0	0	0	0	0	0	0	0	0	0	0	0	0	0	0	0	0	0	0	0	0	0	0	0
	5	9.9	10.4	9.9	11	8.5	9.5	5.3	6	4	4	0	0	0	0	0	0	0	0	0	0	0	0	0	0	0	0	0	0	0	0	0	0
	6	8.6	9.2	8.2	8.9	6.7	7.5	4.5	5	4	4	0	0	0	0	0	0	0	0	0	0	0	0	0	0	0	0	0	0	0	0	0	0	0	0	0	0
	7	7.8	8.2	8.3	9	6.6	7.3	5	5	5	5	0	0	0	0	0	0	0	0	0	0	0	0	0	0	0	0	0	0	0	0	0	0	0	0	0	0
	8	7	8.1	7.4	9.1	5.4	7.2	4	5	3	3	0	0	0	0	0	0	0	0	0	0	0	0	0	0	0	0	0	0	0	0	0	0	0	0	0	0
Tumor Volume			MEAN/SD/SEM		MEAN/SD		MEAN/SD		MEAN/SD		MEAN/SD		MEAN/SD		MEAN/SD		MEAN/SD		MEAN/SD		MEAN/SD		MEAN/SD		MEAN/SD		MEAN/SD		MEAN/SD		MEAN/SD		MEAN/SD		MEAN/SD		MEAN/SD
	1	279.046	354.147	236.816	376.342	141.537	211.517	13.5	77.8584	13.5	45.8765	0	11.3906	0	0	0	0	0	0	0	0	0	0	0	0	0	0	0	0	0	0	0	0	0	0	0	0
	2	430.612	109.867	388.08	139.951	363.384	98.6046	173.95	48.8766	62.5	32.3186	45.5625	21.0913	0	0	0	0	0	0	0	0	0	0	0	0	0	0	0	0	0	0	0	0	0	0	0	0
	3	470.016	38.8439	629.695	49.4802	263.841	34.862	98.784	17.2805	111.012	11.4263	45.5625	7.45691	0	0	0	0	0	0	0	0	0	0	0	0	0	0	0	0	0	0	0	0	0	0	0	0
	4	355.743		358.706		147.875		99.238		40		0		0		0		0		0		0		0		0		0		0		0		0		0
	5	509.652		539.055		343.188		84.27		32		0		0		0		0		0		0		0		0		0		0		0
	6	340.216		299.218		168.338		50.625		32		0		0		0		0		0		0		0		0		0		0		0		0		0
	7	249.444		310.005		158.994		62.5		62.5		0		0		0		0		0		0		0		0		0		0		0		0		0
	8	198.45		249.158		104.976		40		13.5		0		0		0		0		0		0		0		0		0		0		0		0		0
Xenopatient 1, second replicate
Cage 4		05/12/2014		12/12/2014		19/12/2014		29/12/2014		02/01/2015		09/01/2015		16/01/2015		22/01/2015		30/01/2015		06/02/2015		12/02/2015		20/02/2015		27/02/2015		06/03/2015		16/03/2015		23/3/2015		30/3/2015		07/04/2015
	mice n°	x	y
Cmab	1	7.2	9	7.6	10.4	7.3	10.3	6.2	6.5	5.9	6.8	6.2	6.6	5.8	6.4	6.2	7.2	6	7.9	5.8	8.7	6	7.8	6.7	9.1	7.3	9.6	8	10	9.4	10.5	10.2	11.7	11.8	12.6	11.1	13.3
	2	7.5	8.9	8.3	9.6	7.8	11.3	6.2	8	6	7.4	6.4	7.7	6.5	6.7	6.4	7.3	6.4	7	5.8	8.3	6.6	8.4	6.6	8.3
	3	8.3	10.4	9.7	11.2	7.8	10.5	6	8.3	5.8	7.7	6	7	6.2	7.5	5.8	6.5	6.4	7.4	5.5	7.7	7.4	8.6	7.4	8.6	6.2	8.5	7.7	8	8.8	9.4	8.3	9.8	10.9	11.2	11.9	12.5
	4	8.6	9.7	8.3	9.3	8.2	8.9	6.7	7.2	6.1	7	5	5.3	5.4	6.5	5.7	7.2	6.2	7.3	6.2	7.5	7.3	8.1	7.5	8.1	7.6	8.8	7.2	8
	5	8.3	10.3	9.4	11.1	8.4	10.7	6.4	6.5	5.7	7	5	6.4	5	5	5	5	5	5	5	5	5	5	5	5	5	5	5.6	6	7.2	9.1	7.3	9.8	9.1	9.2
	6	7.4	11.2	8.1	11.3	7.3	9.9	5	8	4.8	7.2	5	7	4.8	5.6	4.5	5.5	5	6	5	6	5.3	5.5	4	5	5.5	6	5.4	7.3	6.7	8.9	6.7	9.2	6.5	6.5	6	8.6
Tumor Volume			MEAN/SD/SEM		MEAN/SD		MEAN/SD		MEAN/SD		MEAN/SD		MEAN/SD		MEAN/SD		MEAN/SD		MEAN/SD		MEAN/SD		MEAN/SD		MEAN/SD		MEAN/SD		MEAN/SD		MEAN/SD		MEAN/SD		MEAN/SD		MEAN/SD
	1	233.28	310.328	300.352	389.893	274.444	313.016	124.93	137.136	118.354	117.994	126.852	107.383	107.648	102.52	138.384	105.395	142.2	119.153	146.334	114.009	140.4	152.399	204.249	158.467	255.792	165.311	320	193.007	463.89	315.873	608.634	353.452	877.212	515.197	819.346	619.736
	2	250.312	56.8557	330.672	95.5032	343.746	42.9994	153.76	22.67	133.2	18.7655	157.696	34.9117	141.537	35.7435	149.504	38.7144	143.36	39.4293	139.606	36.8497	182.952	71.736	180.774	85.5286		89.7376		94.2923		121.25		178.412		323.74		403.985
	3	358.228	23.2113	526.904	38.989	319.41	16.2523	149.4	8.56845	129.514	7.09269	126	13.1954	144.15	13.5098	109.33	14.6327	151.552	14.9029	116.463	13.9279	235.468	27.1137	235.468	32.3268	163.37	33.9176	237.16	35.6391	363.968	45.8281	337.561	67.4332	665.336	122.362	885.063	152.692
	4	358.706		320.339		299.218		161.604		130.235		66.25		94.77		116.964		140.306		144.15		215.825		227.812		254.144		207.36
	5	354.784		490.398		377.496		133.12		113.715		80		62.5		62.5		62.5		62.5		62.5		62.5		62.5		94.08		235.872		261.121		380.926
	6	306.656		370.697		263.786		100		82.944		87.5		64.512		55.6875		75		75		77.2475		40		90.75		106.434		199.761		206.494		137.312		154.8
