# Supplementary material for: Vertical suppression of the EGFR pathway prevents onset of resistance in colorectal cancers
Source: Nat Commun. 2015 Sep 22;6:8305. doi: 10.1038/ncomms9305 (PMC4595628; doi:10.1038/ncomms9305)
Supplement: Supplementary Data 3 — Tumours' measurements of the second PDX model. [file ncomms9305-s4.xls]

## Sheet: PDX Measurements
Supplementary Data 3: Tumours’ measurements of the second PDX model.
Xenopatient 2					treatment started on december 1st
Cage 1		24/11/2014		27/11/2014		05/12/2014		12/12/2014		19/12/2014		29/10/2014		02/01/2015		09/01/2015		16/01/2015		22/01/2015		30/01/2015		06/02/2015		12/02/2015		20/02/2015		27/02/2015		06/03/2015		16/03/2015		23/03/2015		30/03/2015		07/04/2015		21/04/2015		27/04/2015		04/05/2015		11/05/2015
	mice n°	x	y
	1	8.5	8.9	9.3	10.4	9.4	10.5	8	9.1	6.8	7.8	7	7.4	6.7	7.1	7.4	7.8	7	7.1	6.7	6.8	6.8	7.3	6.5	7.3	6.5	7.6	7	7.6	7.8	7.9	7.4	7.5	7.4	7.5	7.4	9.8	8.4	10.5	8.3	10.7	9	10.2	9	10	9.9	10.2	10.2	11.4
Cmab	2	6.3	6.7	6.9	7.4	6.3	7	5.4	6	5	5.5	4	4	5.3	5.3	4	5	3	3	3	3	3	3	3	3	3	3	3	3	4	4	4	4	4	4	4	4.5	4.7	6	5	5	5.3	5.3	5	5.6	5	5	5	5
	3	7.6	9.8	8.5	10.9	8.2	11.1	6.1	9	6.7	9	6.1	6.8	5	8.5	5.4	8	5.4	8	6.5	8.1	5.5	7.4	7	8	7.2	8	7.2	8	7	8.5	7	8.4	7	8.4	6	8.6	5.6	7	8	9	7	8	5.7	7.7	6.5	8.3	6.5	8.5
	4	6.2	7.7	6.9	7.8	6.5	7.7	5.5	6.5	4.5	5	4	4	4	4	3	3	3	3	3	3	3	3	3	3	3	3	3	3	3	3	3	3	3	3	3	3	3	3	4	4	3	3	3	3	3	3	3	3
	5	7.4	8.5	9.2	9.2	8	9.4	6.4	6.6	5.5	6.5	5	5	4	5	3	3	0	0	0	0	0	0	0	0	0	0	0	0	0	0	3	3	4	4	4	4	4	4	4	4	5	5	4	4	4	4	4	4
	6	7.8	8.1	8.3	8.8	7.6	8.2	5.7	7	5.7	6.7	5	5	6	6	4	4	3	3	3	3	3	3	3	3	4	4	4	4	5	5	6.5	7.1	6.5	7.1	5.7	6.7	6	6.7	6	6.6	6.2	6.7	6	6	5	5	5	5
Tumor Volume			MEAN/SD/SEM		MEAN/SD		MEAN/SD		MEAN/SD		MEAN/SD		MEAN/SD		MEAN/SD		MEAN/SD		MEAN/SD		MEAN/SD		MEAN/SD		MEAN/SD		MEAN/SD		MEAN/SD		MEAN/SD		MEAN/SD		MEAN/SD		MEAN/SD		MEAN/SD		MEAN/SD		MEAN/SD		MEAN/SD		MEAN/SD		MEAN/SD
	1	321.512	227.437	449.748	316.301	463.89	279.378	291.2	148.887	180.336	118.145	181.3	82.8023	159.359	86.6747	213.564	71.534	173.95	55.1817	152.626	60.7064	168.776	53.5335	154.213	65.1187	160.55	71.1517	186.2	75.4267	240.318	92.7613	205.35	103.356	205.35	106.44	268.324	102.244	370.44	118.762	368.562	150.31	413.1	148.052	405	125.598	499.851	140.948	593.028	157.182
	2	132.962	74.2491	176.157	114.909	138.915	125.273	87.48	75.3011	68.75	60.6282	32	59.3273	74.4385	47.8301	40	79.3729	13.5	72.3051	13.5	78.7519	13.5	69.8058	13.5	86.3731	13.5	89.2049	13.5	94.7861	32	104.504	32	94.1402	32	90.8542	36	97.5564	66.27	130.222	62.5	143.729	74.4385	144.058	70	143.383	62.5	184.616	62.5	221.227
	3	283.024	30.3121	393.762	46.9112	373.182	47.3488	167.445	28.4611	202.005	22.9153	126.514	22.4236	106.25	18.0781	116.64	30.0001	116.64	27.3288	171.112	29.7654	111.925	26.3841	196	32.646	207.36	33.7163	207.36	35.8258	208.25	39.4988	205.8	35.5817	205.8	34.3397	154.8	36.8728	109.76	49.2194	288	54.3245	196	54.4488	125.087	54.1936	175.338	69.7782	179.562	83.616
	4	147.994		185.679		162.662		98.3125		50.625		32		32		13.5		13.5		13.5		13.5		13.5		13.5		13.5		13.5		13.5		13.5		13.5		13.5		32		13.5		13.5		13.5		13.5
	5	232.73		389.344		300.8		135.168		98.3125		62.5		40		13.5		0		0		0		0		0		0		0		13.5		32		32		32		32		62.5		32		32		32
	6	246.402		303.116		236.816		113.715		108.842		62.5		108		32		13.5		13.5		13.5		13.5		32		32		62.5		149.987		149.987		108.842		120.6		118.8		128.774		108		62.5		62.5
Xenopatient 2
Cage 2		24/11/2014		27/11/2014		05/12/2014		12/12/2014		19/12/2014		29/10/2014		02/01/2015		09/01/2015		16/01/2015		22/01/2015		30/01/2015		06/02/2015		12/02/2015		20/02/2015		27/02/2015		06/03/2015		16/03/2015		23/03/2015		30/03/2015		07/04/2015		21/04/2015		27/04/2015		04/05/2015		11/05/2015
	mice n°	x	y
	1	6.7	7.3	7.1	7.9	6.5	7.9	5.6	6.4	5	5.4	4	4.4	3	3	3	3	0	0	0	0	0	0	0	0	0	0	0	0	0	0	0	0	0	0	0	0	0	0	0	0	0	0	0	0	0	0	0	0
Combo	2	9.3	9.4	10.6	10.6	8.9	9.3	7.4	8	6.5	6.7	4	4	5	5	5	5	3	3	0	0	0	0	0	0	0	0	0	0	0	0	0	0	0	0	0	0	0	0	0	0	0	0	0	0	0	0	0	0
	3	7.4	8.5	7.4	9.3	7.2	7.6	4.6	5.8	5.3	6.3	3	3	3	3	0	0	0	0	0	0	0	0	0	0	0	0	0	0	0	0	0	0	0	0	0	0	0	0	0	0	0	0
	4	7.6	7.8	7.8	8.8	6.6	7.2	6.2	7.2	5	5.1	4.7	5.1	5	5	4	4	3	3	3	3	2	2	0	0	0	0	0	0	0	0	0	0	0	0	0	0	0	0	0	0	0	0	0	0	0	0	0	0
	5	8.6	9.6	8.9	10.9	8.8	9.6	7.2	7.7	6.5	6.8	5	5	5.2	6	4	4	3	3	0	0	0	0	0	0	0	0	0	0	0	0	0	0	0	0	0	0	0	0	0	0	0	0	0	0	0	0	0	0
	6	5	5	6.7	7.5	5	5	5	5.3	3	3	3	3	0	0	0	0	0	0	0	0	0	0	0	0	0	0	0	0	0	0	0	0	0	0	0	0	0	0	0	0	0	0	0	0	0	0	0	0
Tumor Volume			MEAN/SD/SEM		MEAN/SD		MEAN/SD		MEAN/SD		MEAN/SD		MEAN/SD		MEAN/SD		MEAN/SD		MEAN/SD		MEAN/SD		MEAN/SD		MEAN/SD		MEAN/SD		MEAN/SD		MEAN/SD		MEAN/SD		MEAN/SD		MEAN/SD		MEAN/SD		MEAN/SD		MEAN/SD		MEAN/SD		MEAN/SD		MEAN/SD
	1	163.849	240.976	199.119	319.498	166.888	220.539	100.352	130.829	67.5	86.4035	35.2	35.5049	13.5	38.8533	13.5	23.3333	0	6.75	0	2.25	0	0.666667	0	0	0	0	0	0	0	0	0	0	0	0	0	0	0	0	0	0	0	0	0	0	0	0	0	0
	2	406.503	125.315	595.508	163.096	368.327	124.229	219.04	67.0674	141.537	50.0134	32	20.7037	62.5	33.7638	62.5	23.9576	13.5	7.39425	0	5.51135	0	1.63299	0	0	0	0	0	0	0	0	0	0	0	0	0	0	0	0	0	0	0	0	0	0	0	0	0	0
	3	232.73	51.1598	254.634	66.5835	196.992	46.9542	61.364	25.3491	88.4835	18.9033	13.5	7.82525	13.5	12.7615	0	9.05512	0	2.79477	0	2.0831	0	0.617213	0	0	0	0	0	0	0	0	0	0	0	0	0	0	0	0	0	0	0	0	0	0	0	0	0	0
	4	225.264		267.696		156.816		138.384		63.75		56.3295		62.5		32		13.5		13.5		4		0		0		0		0		0		0		0		0		0		0		0		0		0
	5	355.008		431.695		371.712		199.584		143.65		62.5		81.12		32		13.5		0		0		0		0		0		0		0		0		0		0		0		0		0		0		0
	6	62.5		168.338		62.5		66.25		13.5		13.5		0		0		0		0		0		0		0		0		0		0		0		0		0		0		0		0		0		0
Xenopatient 2
Cage 3		24/11/2014		27/11/2014		05/12/2014		12/12/2014		19/12/2014		29/10/2014		02/01/2015		sacrified 08/01/2015
	mice n°	x	y
Vehicle	2	6.8	7.3	6.8	7.8	10.3	11.1	11.3	13.5	12.2	13.8	14.2	15.7	14.6	18
	3	7.8	8.7	9.6	10.6	12.4	14.3	13.1	15.6	14.2	17.1	15.5	19.7	17	21.1
	4	7.5	8.6	7.7	8.7	10.2	11.3	11.9	12.7	13.8	14.7	14.7	15.6	15.6	17.1
	6	6.9	9.5	8	9.6	10.2	11.6	10.4	12.8	13.5	15.3	13.5	14.1	13.8	16.2
Tumor Volume			MEAN/SD/SEM		MEAN/SD		MEAN/SD		MEAN/SD		MEAN/SD		MEAN/SD		MEAN/SD		MEAN/SD
			225.363		308.474		719.86		947.978		1386.24		1729.93		2147.67
	2	168.776	40.9029	180.336	130.854	588.8	253.116	861.908	275.529	1027	284.838	1582.87	457.113	1918.44	641.739
	3	264.654	16.6985	488.448	53.4209	1099.38	95.669	1338.56	104.14	1724.02	107.659	2366.46	172.773	3048.95	242.555
	4	241.875		257.911		587.826		899.224		1399.73		1685.5		2080.73
	6	226.148		307.2		603.432		692.224		1394.21		1284.86		1542.56
Xenopatient 2
Cage 4		24/11/2014		27/11/2014		05/12/2014		12/12/2014		19/12/2014		29/10/2014		02/01/2015		09/01/2014		16/01/2015		22/01/2015		30/01/2015		sacrified 02/02/2015
	mice n°	x	y
	1	7.7	7.9	8.8	8.9	8.6	9.2	10.3	11.6	11.6	12.3	13.1	14.2	13.3	15.7	13.8	15.8	13.8	16.4	13	17.4	13.2	17.7
Pimasertib	2	6.8	7.4	8.1	8.6	9	9.7	10.5	10.9	10.8	12.1	12.3	14	13.3	14.6	13.2	15.5	14.2	16.1	14.8	16.3	15.5	17
	3	6.8	9.8	8.5	10.8	9	11.9	10.4	11.8	9.7	12.4	10.2	11.8	11.8	12.4	11.8	13.2	12.8	13.5	12.5	13.7	13.2	13.3
	5	7.5	8.7	8.3	8.6	9.3	9.6	9.4	10.5	10.6	10.9	12.8	13.5	12	13.2	12.1	13.8	13.3	14.3	13.7	14.6	14.1	14.8
	6	8.3	8.7	7.9	9.8	9.8	10	10.9	12.6	10.88	12.8	12.1	13.2	11.6	13.8	12.9	15.5	13.4	15	13.4	15	14	15.3
Tumor Volume			MEAN/SD/SEM		MEAN/SD		MEAN/SD		MEAN/SD		MEAN/SD		MEAN/SD		MEAN/SD		MEAN/SD		MEAN/SD		MEAN/SD		MEAN/SD
	1	234.196	235.244	344.608	323.783	340.216	422.074	615.322	613.344	827.544	697.306	1218.43	992.705	1388.59	1084.41	1504.48	1214.75	1561.61	1380.44	1470.3	1408.53	1542.02	1542.69
	2	171.088	45.9138	282.123	43.7499	392.85	60.3458	600.863	101.709	705.672	101.077	1059.03	230.438	1291.3	237.959	1350.36	243.542	1623.2	213.094	1785.18	257.568	2042.12	317.755
	3	226.576	18.7442	390.15	17.8608	481.95	22.8086	638.144	38.4425	583.358	38.2036	613.836	87.0975	863.288	89.9401	918.984	92.0504	1105.92	80.5419	1070.31	97.3517	1158.7	120.1
	5	244.687		296.227		415.152		463.89		612.362		1105.92		950.4		1010.23		1264.76		1370.14		1471.19
	6	299.672		305.809		480.2		748.503		757.596		966.306		928.464		1289.68		1346.7		1346.7		1499.4
